# Supplementary material for: In Vivo Stimulation of α- and β-Adrenoceptors in Mice Differentially Alters Small RNA Content of Circulating Extracellular Vesicles
Source: Cells. 2021 May 15;10(5):1211. doi: 10.3390/cells10051211 (PMC8156306; doi:10.3390/cells10051211)
Supplement: Supplementary file 1 [file cells-10-01211-s001.zip]

Archive with 1 entries (1 files):
- cells-1206207-supplementary.pdf
